# Supplementary material for: Epidemiology and Healthcare Service Utilization among Adults with Chronic Cough
Source: J Clin Med. 2024 May 30;13(11):3230. doi: 10.3390/jcm13113230 (PMC11172840; doi:10.3390/jcm13113230)
Supplement: Supplementary file 1 [file jcm-13-03230-s001.zip]

Archive with 1 entries (1 files):
- jcm-3026637-supplementary.pdf
